# Supplementary material for: Linker Methylation as a Strategy to Enhance PROTAC Oral Bioavailability: Insights from Molecular Properties and Conformational Analysis
Source: J Med Chem. 2025 Aug 1;68(15):16666–77. doi: 10.1021/acs.jmedchem.5c01497 (PMC12362582; doi:10.1021/acs.jmedchem.5c01497)
Supplement: Supplementary file 2 [file jm5c01497_si_002.csv]

Class	Series	Public name	SMILES
VHL-C3	A3-1	C-6	CC(C)(C)[C@@H](C(N(C[C@@H](C1)O)[C@@H]1C(N[C@@H](CCCN(CC1)CCC1c(cc1)cc(N(C2CCCC2)C2=N3)c1N2c1cccc(Br)c1C3=O)c(cc1)ccc1-c1c(C)ncs1)=O)=O)NC(C1(CC1)F)=O
VHL-C3	A3-2		C[C@@H](C[C@@H](c(cc1)ccc1-c1c(C)ncs1)NC([C@H](C[C@H](C1)O)N1C([C@H](C(C)(C)C)NC(C1(CC1)F)=O)=O)=O)CN(CC1)CCC1c(cc1)cc(N(C2CCCC2)C2=N3)c1N2c1cccc(Br)c1C3=O
VHL-C3	A3-3		C[C@H](C[C@@H](c(cc1)ccc1-c1c(C)ncs1)NC([C@H](C[C@H](C1)O)N1C([C@H](C(C)(C)C)NC(C1(CC1)F)=O)=O)=O)CN(CC1)CCC1c(cc1)cc(N(C2CCCC2)C2=N3)c1N2c1cccc(Br)c1C3=O
VHL-C5	A5-1	C11	CC(C)(C)[C@@H](C(N(C[C@@H](C1)O)[C@@H]1C(N[C@@H](CCCCCN(CC1)CCC1c(cc1)cc(N(C2CCCC2)C2=N3)c1N2c1cccc(Br)c1C3=O)c(cc1)ccc1-c1c(C)ncs1)=O)=O)NC(C1(CC1)F)=O
VHL-C5	A5-2	ACBI2	C[C@@H](CC[C@@H](c(cc1)ccc1-c1c(C)ncs1)NC([C@H](C[C@H](C1)O)N1C([C@H](C(C)(C)C)NC(C1(CC1)F)=O)=O)=O)CCN(CC1)CCC1c(cc1)cc(N(C2CCCC2)C2=N3)c1N2c1cccc(Br)c1C3=O
VHL-C5	A5-3	C29	C[C@H](CC[C@@H](c(cc1)ccc1-c1c(C)ncs1)NC([C@H](C[C@H](C1)O)N1C([C@H](C(C)(C)C)NC(C1(CC1)F)=O)=O)=O)CCN(CC1)CCC1c(cc1)cc(N(C2CCCC2)C2=N3)c1N2c1cccc(Br)c1C3=O
VHL-C5	A5-4		C[C@H](CC[C@H](c(cc1)ccc1-c1c(C)ncs1)NC([C@H](C[C@H](C1)O)N1C([C@H](C(C)(C)C)NC(C1(CC1)F)=O)=O)=O)CCN(CC1)CCC1c(cc1)cc(N(C2CCCC2)C2=N3)c1N2c1cccc(Br)c1C3=O
VHL O-linked	B-1	C24	CC(C)(C)[C@@H](C(N(C[C@@H](C1)O)[C@@H]1C(N[C@@H](COCCN(CC1)CCC1c(cc1)cc(N(C2CCCC2)C2=N3)c1N2c1cccc(Br)c1C3=O)c(cc1)ccc1-c1c(C)ncs1)=O)=O)NC(C1(CC1)F)=O
VHL O-linked	B-2	C9	C[C@H](CN(CC1)CCC1c(cc1)cc(N(C2CCCC2)C2=N3)c1N2c1cccc(Br)c1C3=O)OC[C@@H](c(cc1)ccc1-c1c(C)ncs1)NC([C@H](C[C@H](C1)O)N1C([C@H](C(C)(C)C)NC(C1(CC1)F)=O)=O)=O
VHL O-linked	B-3		C[C@@H](CN(CC1)CCC1c(cc1)cc(N(C2CCCC2)C2=N3)c1N2c1cccc(Br)c1C3=O)OC[C@@H](c(cc1)ccc1-c1c(C)ncs1)NC([C@H](C[C@H](C1)O)N1C([C@H](C(C)(C)C)NC(C1(CC1)F)=O)=O)=O
VHL O-linked	B-4	C28	CC(C)(C)[C@@H](C(N(C[C@@H](C1)O)[C@@H]1C(N[C@@H](COC(C)(C)CN(CC1)CCC1c(cc1)cc(N(C2CCCC2)C2=N3)c1N2c1cccc(Br)c1C3=O)c(cc1)ccc1-c1c(C)ncs1)=O)=O)NC(C1(CC1)F)=O
